# Supplementary material for: Centriflaken: An automated data analysis pipeline for assembly and in silico analyses of foodborne pathogens from metagenomic samples
Source: PLoS One. 2025 Dec 23;20(12):e0329425. doi: 10.1371/journal.pone.0329425 (PMC12725755; doi:10.1371/journal.pone.0329425)
Supplement: S1 Table — (XLSX) [file pone.0329425.s005.xlsx]

## Sheet: Sheet1
S1 Table. Raw ONT data generated for each individual sample in this study (ZymoBiomics and the 21 AW) .
Samples	Biosample	SRA accession No.	Flow cell No.
FAL00958	SAMN46790801	SRR32346290	FAL00958
FAL01198	SAMN46793213	SRR32346289	FAL01198
FAL01556	SAMN46793220	SRR32346278	FAL01556
FAL05306	SAMN46793227	SRR32346276	FAL05306
FAL11145	SAMN46793273	SRR32346275	FAL11145
FAL11151	SAMN46793274	SRR32346274	FAL11151
FAL11305	SAMN46793275	SRR32346273	FAL11305
FAL11351	SAMN46793276	SRR32346272	FAL11351
FAL11384	SAMN46793278	SRR32346271	FAL11384
FAL11387	SAMN46793279	SRR32346270	FAL11387
FAL11417	SAMN46793288	SRR32346288	FAL11417
FAL11425	SAMN46793290	SRR32346287	FAL11425
FAL16059	SAMN46793306	SRR32346286	FAL16059
FAL17459	SAMN46793307	SRR32346285	FAL17459
FAO71993	SAMN46793308	SRR32346284	FAO71993
FAO72169	SAMN46793322	SRR32346283	FAO72169
FAO96374	SAMN46793327	SRR32346282	FAO96374
FAO97359	SAMN46793381	SRR32346281	FAO97359
FAQ33890	SAMN46793385	SRR32346280	FAQ33890
FAQ33923	SAMN46793386	SRR32346279	FAQ33923
FAQ34034	SAMN46793387	SRR32346277	FAQ34034
ZymoBIOMICS Microbial Community DNA Standard R1	SAMN46793392	SRR32381322	FAL11413
ZymoBIOMICS Microbial Community DNA Standard R2	SAMN46793393	SRR32381321	FAL01565
ZymoBIOMICS Microbial Community Standard II - log distribution	SAMN46793397	SRR32381320	FAL01514
