# Supplementary material for: Centriflaken: An automated data analysis pipeline for assembly and in silico analyses of foodborne pathogens from metagenomic samples
Source: PLoS One. 2025 Dec 23;20(12):e0329425. doi: 10.1371/journal.pone.0329425 (PMC12725755; doi:10.1371/journal.pone.0329425)
Supplement: S2 Table — (XLSX) [file pone.0329425.s006.xlsx]

## Sheet: Sheet1
S2 Table. qPCR primers and probes used in this study.
	Genbank	Primers and Probe
stx1	M19473	F -GTGGCATTAATACTGAATTGTCATCA
		R – GCGTAATCCCACGGACTCTTC
		Cy5 -TGATGAGTTTCCTTCTATGTG TCCGGCAGAT- BHQ2
stx2	X07865	F – GATGTTTATGGCGGTTTTATTTGC
		R – TGGAAAACTCAATTTTACCTTTAGCA
		TAMRA -TCTGTTAATGCAATGGCGGCGGAT T- BHQ2
wzy		F – CTCGATAAATTGCGCATTCTATTC
	AF061251	R – CAATACGGAGAGAAAAGGACCAA
		6FAM - ACTTAGTGGCTGGGAATGCATCGGC – BHQ1
