# Supplementary material for: Centriflaken: An automated data analysis pipeline for assembly and in silico analyses of foodborne pathogens from metagenomic samples
Source: PLoS One. 2025 Dec 23;20(12):e0329425. doi: 10.1371/journal.pone.0329425 (PMC12725755; doi:10.1371/journal.pone.0329425)
Supplement: S3 Table — (XLSX) [file pone.0329425.s007.xlsx]

## Sheet: Sheet1
S3 Table. centriflaken AMR profiling of the 21 enriched agricultural waters.
Sample ID	Beta-lactam	aminoglycoside	Tetracycline	Sulfonamide	Trimethoprim	Chloramphenicol	Streptothricin	phosphonic	Macrolides	Quinolone	multidrug efflux
FAL11425	blaEC	-	tet(A)	-	-	-	-	-	-	-	mdtM
FAL11151	blaEC	aph(6)-Id, aph(3'')-Ib	tet(B)	-	-	-	-	-	-	-	mdtM
FAL11145	-	aph(6)-Id, aph(3'')-Ib	tet(B)	sul2	-	-	-	-	-	-	mdtM, emrD
FAL17459	blaEC	aph(6)-Id, aph(3'')-Ib	-	sul2	dfrA12	-	-	-	-	-	mdtM, acrF
FAL11305	blaEC, blaTEM-1, blaCTX-M	aph(6)-Id, aph(3'')-Ib, aadA1	tet(A), tet(B)	-	dfrA1	floR	-	-	mph(B)	-	mdtM
FAL01556	blaEC, blaTEM-1, blaCTX-M	aph(6)-Id, aph(3'')-Ib, aadA5	tet(A), tet(B)	sul1, sul2	-	-	-	-	-	qnrS1	mdtM, emrD, acrF
FAL11387	blaEC, blaTEM-1	aph(6)-Id, aph(3'')-Ib	tet(A)	-	-	floR	-	-	-	qnrS1	mdtM
FAL16059	blaEC, blaTEM-1	aph(6)-Id, , aph(3'')-Ib aadA1	tet(A), tet(B)	sul2	dfrA1	floR	sat2	-	-	-	mdtM, acrF
FAO72169	blaEC, blaTEM-1	-	tet(A)	sul2	-	-	-	fosA7	-	-	mdtM, acrF
FAQ34034	blaEC, blaTEM-1	aph(6)-Id, aph(3'')-Ib, aadA1	tet(A)	sul2	-	floR	sat2	-	-	-	mdtM, emrD
FAL05306	blaEC	aph(6)-Id, aph(3'')-Ib, aadA1	tet(A), tet(B)	sul1	dfrA1, dfrA17	floR	sat2	-	mph(A)	-	mdtM
FAO96374	blaEC, blaTEM-1	aph(6)-Id, aph(3'')-Ib, aadA2	tet(A), tet(B)	sul1, sul2	dfrA1	floR	-	-	mph(A)	qnrS1	mdtM, emrD, acrF, erm(B)
FAL11351	blaTEM-1, blaSHV	aph(6)-Id, aph(3'')-Ib, aadA1	tet(A), tet(B)	sul1, sul3	dfrA1, dfrA12	floR	sat2	fosA7	-	qnrS4	mdtM, acrF
FAL11417	blaTEM-1	aph(6)-Id, aph(3'')-Ib	tet(A), tet(B)	sul2	dfrA1	floR	sat2	-	mph(A)	-	mdtM, emrD, acrF
FAL00958	blaEC	aph(6)-Id	tet(A)	sul2	-	-	-	-	-	-	-
FAO97359	blaEC	aph(6)-Id, aph(3'')-Ib, aadA1, aadA2	tet(A), tet(B)	sul3	dfrA12	-	-	fosA7	-	-	-
FAO71993	blaEC, blaTEM-1	aph(6)-Id, aph(3'')-Ib, aadA1	tet(A), tet(B)	-	dfrA1	floR	-	fosA7	mph(A)	-	mdtM, emrD, acrF, erm(B)
FAQ33890	blaTEM-1	aph(6)-Id, aph(3'')-Ib, aac(2')-Iia, aadA1	tet(A), tet(C)	sul2	dfrA1	floR	sat2	-	-	qnrS1	mdtM, emrD
FAQ33923	blaTEM-1	aph(6)-Id, , aph(3'')-IbaadA1, aadA2	tet(A), tet(B), tet©	sul1	-	floR	sat2	-	-	qnrB	mdtM, emrD
FAL11384	blaEC, blaTEM-1	aph(6)-Id, aph(3'')-Ib, aadA1	tet(A), tet(B), tet©	sul1, sul3	dfrA1	floR	sat2	-	-	qnrB	mdtM, acrF
FAL01198	blaEC, blaCTX-M-55, blaSHV	aph(6)-Id, aph(3'')-Ib, aadA1, aadA2	tet(A), tet(B), tet©	sul1, sul3	dfrA12	floR, catA1	-	fosA7.5	mph(A)	qnrS1	mdtM, emrD, erm(B)
